# Supplementary material for: Research on the insurance of swimming crab temperature and salinity index insurance based on Copula function
Source: PLoS One. 2022 Aug 15;17(8):e0272940. doi: 10.1371/journal.pone.0272940 (PMC9377581; doi:10.1371/journal.pone.0272940)
Supplement: S1 File — (ZIP) [file pone.0272940.s001.zip]

Archive with 3 entries (3 files):
- SSS.xlsx
- SST.xlsx
- Yield.xlsx
