# Supplementary material for: Research on the insurance of swimming crab temperature and salinity index insurance based on Copula function
Source: PLoS One. 2022 Aug 15;17(8):e0272940. doi: 10.1371/journal.pone.0272940 (PMC9377581; doi:10.1371/journal.pone.0272940)
Supplement: S1 File — (ZIP) [file pone.0272940.s001.zip › SSS.xlsx]

## Sheet: Sheet1
	Ningbo	Zhoushan	Jiaxin	Taizhou	Wenzhou	Qingdao	Dongying	Yantai	Weifang	Weihai	Rizhao	Binzhou	Tangshan	Qinhuangdao	Cangzhou	Nantong	Lianyungang	Yancheng	Fuzhou	Quanzhou	Zhangzhou	Putian	Ningde	Xiamen
2001	33.1448	32.7532	33.6835	33.6437	33.7879	31.45	30.8216	31.3718	30.9	32.162	31.6961	29.9581	30.5898	31.09	29.9002	32.2354	32.0636	32.1626	33.8928	34.0405	34.036	33.9811	33.8256	34.0475
2002	33.1446	32.7112	33.7024	33.7122	33.8606	31.4643	30.8043	31.382	30.92	32.206	31.7131	29.9319	30.6032	31.09	29.8993	32.2288	32.0362	32.1609	33.9761	34.0632	34.0959	34.0606	33.8808	34.0503
2003	33.1378	32.68	33.7223	33.6669	33.8472	31.45	30.8187	31.353	31.02	32.2916	31.688	29.9649	30.6063	30.9688	29.9135	32.2223	32.0225	32.108	33.9107	34.0377	34.0642	34.0157	33.861	34.077
2004	33.2184	32.7942	33.7283	33.7305	33.8743	31.441	30.7758	31.3698	30.97	32.245	31.6936	29.9533	30.62	31.0356	29.9042	32.2162	32.0508	32.1556	33.9569	34.0838	34.0995	34.0203	33.8881	34.0934
2005	33.2073	32.7771	33.7157	33.7066	33.8395	31.4581	30.8329	31.3618	31.03	32.3001	31.7024	29.9165	30.5666	31.0071	29.8769	32.2103	32.0496	32.1291	33.9097	34.0759	34.0965	34.0443	33.8268	34.0894
2006	33.1682	32.7703	33.69	33.6941	33.8378	31.4791	30.7874	31.3731	30.98	32.2506	31.6906	29.9365	30.5929	30.9778	29.8836	32.2045	32.0481	32.1395	33.9292	34.0372	34.045	33.9809	33.8765	34.0456
2007	33.2754	32.8492	33.7139	33.789	33.878	31.4266	30.806	31.3655	31	32.1623	31.708	29.962	30.5854	31.0559	29.9077	32.1986	32.0516	32.1721	33.9827	34.0711	34.1026	34.0212	33.8893	34.0835
2008	33.1571	32.7077	33.6939	33.6867	33.7932	31.4727	30.7677	31.3778	30.95	32.2876	31.7097	29.9375	30.6193	31.0487	29.8869	32.1928	32.0482	32.1428	33.8628	34.0827	34.1089	34.0486	33.8368	34.0957
2009	33.1703	32.785	33.7307	33.6946	33.8177	31.4467	30.782	31.3557	30.97	32.2036	31.671	29.9075	30.5686	31.0015	29.8412	32.1875	32.0322	32.1259	33.8955	34.0289	34.0245	33.9612	33.8632	34.0369
2010	33.2032	32.7454	33.7394	33.6985	33.8135	31.4073	30.75	31.3634	30.93	32.2681	31.6836	29.9355	30.5868	30.9566	29.8568	32.1833	32.0204	32.068	33.8537	34.0721	34.0233	34.0274	33.8052	34.0747
2011	33.0747	32.6082	33.7254	33.678	33.8336	31.4533	30.7852	31.3447	30.94	32.2186	31.6686	29.8951	30.5458	30.9847	29.855	32.1807	32.0459	32.1317	33.9347	34.0174	34.0777	33.9635	33.8532	34.0345
2012	33.1052	32.6901	33.7261	33.6516	33.7628	31.416	30.746	31.3543	30.96	32.3048	31.6816	29.8672	30.5757	30.9461	29.8198	32.1796	32.0283	32.1057	33.8287	34.0387	33.9708	34.0474	33.7797	34.0171
2013	33.2385	32.8382	33.7083	33.7216	33.8106	31.4104	30.7569	31.3346	30.93	32.1621	31.687	29.9179	30.5572	30.9858	29.9024	32.1799	32.0497	32.1335	33.8944	33.9815	33.9795	33.9045	33.841	34.0124
2014	33.1201	32.6917	33.7198	33.6356	33.7566	31.4482	30.7401	31.3545	30.93	32.1795	31.668	29.9003	30.5658	30.9967	29.8556	32.1815	32.0241	32.1061	33.8436	34.0024	34.0064	33.9323	33.7738	34.0171
2015	33.1436	32.7383	33.7169	33.7006	33.8277	31.4063	30.7765	31.3431	30.96	32.2057	31.6766	29.9372	30.5893	31.0132	29.8472	32.1842	32.0443	32.1419	33.8802	34.0476	34.0748	33.973	33.8249	34.0669
2016	33.1173	32.6412	33.6901	33.6498	33.768	31.4173	30.7448	31.3575	30.94	32.2446	31.693	29.8887	30.5589	30.9664	29.8264	32.1877	32.0342	32.1366	33.8074	33.9745	33.973	33.8623	33.7596	33.9783
2017	33.2116	32.8185	33.7152	33.7208	33.8194	31.435	30.768	31.3404	30.96	32.1891	31.6842	29.9102	30.5794	31.0625	29.8749	32.1918	32.0527	32.1562	33.8646	34.0292	34.0586	33.96	33.8233	34.049
2018	33.177	32.7566	33.7015	33.6867	33.7725	31.3977	30.7555	31.3504	30.9	32.1667	31.67	29.8695	30.5902	31.0018	29.8108	32.1962	32.0184	32.114	33.8002	33.9927	33.9974	33.9019	33.7591	34.0069
2019	33.0891	32.7316	33.7157	33.6284	33.7655	31.4244	30.7805	31.3545	30.92	32.099	31.6943	29.9233	30.5689	31.0006	29.8584	32.2007	32.0654	32.1791	33.848	34.0244	34.0337	33.943	33.7984	34.0413
