# Supplementary material for: Research on the insurance of swimming crab temperature and salinity index insurance based on Copula function
Source: PLoS One. 2022 Aug 15;17(8):e0272940. doi: 10.1371/journal.pone.0272940 (PMC9377581; doi:10.1371/journal.pone.0272940)
Supplement: S1 File — (ZIP) [file pone.0272940.s001.zip › SST.xlsx]

## Sheet: Sheet1
	Ningbo	Zhoushan	Jiaxin	Taizhou	Wenzhou	Qingdao	Dongying	Yantai	Weifang	Weihai	Rizhao	Binzhou	Tangshan	Qinhuangdao	Cangzhou	Nantong	Lianyungang	Yancheng	Fuzhou	Quanzhou	Zhangzhou	Putian	Ningde	Xiamen
	14.0001	13.4324	13.3506	15.6017	16.6885	11.7111	10.5512	10.7375	11.1161	11.1161	10.32	10.3221	10.2499	10.0265	10.2164	12.7988	12.5941	12.7376	17.6812	18.7603	19.5688	17.8297	17.26	19.732
	14.3973	14.0308	13.9604	16.1769	17.155	11.6038	10.6449	10.9182	11.2387	11.2387	10.4	10.3263	10.1395	9.99468	9.88164	13.3611	12.5414	13.0468	17.7588	19.0284	19.5548	18.0631	17.4503	19.4272
	13.1718	12.7753	13.1949	14.4041	16.332	10.8951	10.3807	10.2615	10.8879	10.8879	9.97	9.66785	9.54142	9.96058	9.71314	12.6992	11.8208	12.3784	17.5841	18.8499	19.5409	17.8375	16.9354	19.5512
	13.7629	13.4936	13.1049	15.5464	16.8798	11.6741	10.7926	10.8769	11.337	11.337	10.4	10.3747	10.0285	9.99247	10.177	12.8325	12.6338	12.8338	17.7274	18.8548	19.5278	17.8534	17.1659	19.4011
	12.6635	12.551	12.5699	14.0318	15.6458	10.9038	9.96094	10.0967	10.7645	10.7645	9.68	9.46594	8.94858	9.09111	9.10877	12.4199	12.2759	12.6451	17.2257	18.7242	19.5155	17.6557	16.501	19.4202
	13.0428	12.928	12.776	14.1998	15.6999	10.8102	10.4035	9.89259	10.6006	10.6306	9.72	10.0013	9.80964	9.62575	10.1608	12.2363	11.7749	12.0906	17.472	18.6265	19.5039	17.6491	16.731	19.4757
	14.4087	12.649	13.6221	16.4998	17.3861	11.9055	10.076	10.8437	11.2048	11.4048	10.55	10.2045	9.40387	9.51283	9.77953	13.6164	13.0995	13.5661	17.9297	18.9154	19.4926	18.2314	17.7418	19.7213
	12.8365	13.1879	12.4458	14.4017	15.4269	11.4286	10.3086	10.3494	10.9149	11.0149	10.1	10.0255	9.78988	9.62328	9.929	12.2508	12.2805	12.3479	17.0102	18.6102	19.4822	17.4936	16.198	19.351
	12.9053	12.461	12.442	14.6308	16.4682	11.5097	9.79445	10.3989	11.0587	11.1959	10.23	10.1797	9.7432	9.92552	10.3371	12.506	12.3768	12.4472	17.6366	18.8136	19.4738	17.8314	17.0928	19.4371
	13.2384	12.7362	12.8792	14.7808	16.3627	10.5643	10.0987	9.59399	10.2512	10.2512	9.41	9.24864	8.69726	8.71993	9.00374	12.5905	11.6987	12.0205	17.7377	18.9	19.4671	18.1309	17.0537	19.6285
	12.272	12.1562	11.9763	13.3143	14.8291	11.2136	10.0485	10.5104	10.716	10.716	9.96	9.74382	9.1319	9.15942	9.15212	11.8572	12.0257	12.1513	16.7925	18.5431	19.4622	17.2058	15.8805	19.2118
	12.6811	12.8455	12.5188	13.6375	14.6029	11.0796	10.4655	10.2882	11.1809	11.1809	9.65	9.81131	9.63577	9.5935	9.45563	12.4749	12.5104	12.3035	16.7796	18.305	19.4601	17.3146	15.6388	19.331
	13.0212	12.6372	12.4183	14.649	16.3414	11.0057	9.77765	9.78553	10.555	10.555	9.38	9.19802	8.85692	8.88583	8.90298	12.4386	12.1683	12.509	17.5452	18.6645	19.4603	17.8884	17.1326	19.6545
	13.4591	13.201	13.0634	14.6527	15.7736	11.8996	10.6975	10.8915	11.3727	11.3727	10.64	10.2463	9.8618	9.71537	9.88385	12.9787	12.8456	13.1877	17.2117	18.5885	19.4618	17.6707	16.5572	19.2119
	13.4939	12.9004	13.067	15.2278	16.6569	11.6928	10.4567	10.6133	11.1505	11.1505	10.48	10.0878	9.68869	9.46067	9.57446	12.9767	12.6579	12.7731	17.6028	18.8728	19.4645	17.7748	17.1115	19.5086
	13.6008	13.4242	13.3497	15.1105	16.2117	11.7007	10.967	11.253	11.3644	11.3644	10.36	10.2928	9.92527	9.93282	10.1027	13.2642	12.4853	13.0336	17.3355	18.7413	19.4684	17.6624	16.7353	19.476
	13.9863	13.1502	13.3902	15.7459	16.9779	12.1469	10.639	11.1731	11.6341	11.6341	10.65	10.6541	10.5449	10.3345	9.93934	13.4803	13.0773	13.3846	17.6183	18.8143	19.4728	17.711	17.2452	19.5686
	13.8167	13.6433	13.1223	15.254	16.3163	11.5037	10.8941	10.7442	11.3504	11.4039	10.25	10.7082	10.0159	9.82307	10.5071	13.0106	12.822	12.9928	17.3571	18.6475	19.4778	17.605	16.8683	19.312
	14.1445	13.576	13.5648	15.3839	16.1635	12.2237	10.7227	11.2191	11.5196	11.5196	10.75	10.4533	10.1387	10.0143	10.3456	13.3765	13.3503	13.4346	17.7391	18.693	19.4835	17.9996	17.0806	19.6264
