# Supplementary material for: Research on the insurance of swimming crab temperature and salinity index insurance based on Copula function
Source: PLoS One. 2022 Aug 15;17(8):e0272940. doi: 10.1371/journal.pone.0272940 (PMC9377581; doi:10.1371/journal.pone.0272940)
Supplement: S1 File — (ZIP) [file pone.0272940.s001.zip › Yield.xlsx]

## Sheet: Sheet1
	Ningbo	Zhoushan	Jiaxin	Taizhou	Wenzhou	Qingdao	Dongying	Yantai	Weifang	Weihai	Rizhao	Binzhou	Tangshan	Qinhuangdao	Cangzhou	Nantong	Lianyungang	Yancheng	Fuzhou	Quanzhou	Zhangzhou	Putian	Ningde	Xiamen
2001	1828.39	431219	327.551	321660	88645.3	7421.26	2995.26	8099.19	1930.09	10112.8	7952	1823.48	1024.67	141.47	389.043	796.072	2802.23	1250.09	39415.1	18834.9	10368.7	6810.73	23930.5	34449.7
2002	3032.63	405448	532.614	334218	89370.3	8789.04	4058.54	8964.18	1971.95	6259.75	8186.71	868.398	1043.31	122.358	376.358	754.594	2490.88	1087.96	39121.4	13953.9	9387.48	6039.05	17730	36585.1
2003	3582.59	379324	423.273	305846	92802.2	7649.1	2352.74	7860.56	2105.38	9073.52	7860.42	700.133	1045.63	132.415	400.475	838.698	2254.66	1053.44	29037.4	15669.4	9888.82	6536.02	19913.3	37268.6
2004	3468.48	390235	435.381	319743	86611.3	4691.31	3684.12	7216.53	2139.83	5671.54	7411.12	4804.42	1073.49	128.945	332.154	663.249	2003.68	938.508	36500.4	18072.1	11438.3	7602.42	22977.3	34720.8
2005	3167.76	404261	450.627	288089	97225.2	10013.9	3349.42	9684.69	2189.96	6978.43	8891.08	444.081	1208.52	169.198	358.116	469.775	1717.64	856.532	36494	17547.8	10112.8	7261.35	23834.8	34165.5
2006	3527.79	415768	594.196	306943	92349.2	6224.69	4134.9	8733.42	2350.9	6660.57	9685.02	4522.43	1439.62	157.162	390.295	728.605	1819.68	760.606	36898.6	18239	8738.2	7790.76	19739.9	38509.8
2007	4516.78	379914	522.003	277849	93778.3	3346.46	4793.06	11105.8	2509.19	10193.2	12302.7	3210.93	1091.55	149.566	330.418	701.865	2056.32	952.876	29198.9	15372.6	9773.11	6161.54	20676.6	26989.2
2008	4541.32	326327	536.843	288740	102304	12713.9	2635.53	12368.3	1723.63	11249.7	12885.8	517.673	1387.07	198.335	401.965	664.768	1847.23	773.003	33076.4	15686.8	9001.89	6911.28	21105.8	32782.5
2009	1725.67	349765	627.357	270237	92202.6	12358.1	2147.4	10460.2	1586.21	5829.08	5461.17	349.718	1272.28	187.37	424.468	899.767	2536.75	1195.73	35044.7	16259	9984.23	6035.82	20198.6	33171.3
2010	3132.31	366344	499.727	299309	86691.2	6128.5	3201.32	10944.4	1745.9	5291.06	7853.92	2935.73	816.406	111.328	285.516	688.862	2192.2	1065.29	36213	12643.2	9217.37	6768.59	19144.7	33356.3
2011	3277.59	364045	142.883	285816	81707.3	5854.57	4127.85	7267.05	2999.31	7747.06	3592.86	2051.61	921.371	84.6367	363.38	638.924	1957.77	1009.91	34498.2	15239.9	9038.36	6165.26	20085.9	33013.7
2012	3236.68	395956	519.121	323339	105336	6824.22	4902.13	8604.81	1578.08	7388.23	5106.4	1481.84	814.397	121.64	375.864	778.511	2414.1	1169.28	36081.7	16314.2	10358.5	7348.74	20382.9	35688.6
2013	3195.94	418913	492.538	305996	100664	6421.77	3594.46	7255.5	1426.7	8378.13	10175.3	3060.73	1015.89	176.97	406.039	677.221	2155.05	940.271	37827.2	16239	9339.51	7081.68	20660.5	35656.5
2014	3093.18	460414	311.68	345212	97237.3	9502.22	3650.65	9100.56	2852.12	9907.43	14364.6	4098.89	1455.11	168.08	434.072	708.165	2244.58	1003.98	38723.4	17673.1	11097.6	7844.71	22337.9	36937.8
2015	2542.77	446338	314.561	309533	110849	8168.62	3775.42	8929.24	2370.74	9613.11	9367.6	4374.64	1479.98	227.168	460.121	707.568	2160.35	977.704	37564.7	19942	12493.8	8287	23806.4	35581.5
2016	2831.97	430039	420.626	336682	104443	7076.88	2968.57	6472.89	1854.38	11180.5	9554.83	1094.52	1626.42	208.165	523.031	794.882	2339.28	1006.18	36313.6	15875.2	10146.7	7237.45	22627.9	36989.3
2017	2937.82	396674	493.341	296563	94876	6428.44	3112.36	10824.2	1858.09	10236.6	4209.75	1090.25	865.685	111.333	264.609	780.636	2245.42	1039.74	35323.7	15740.1	9457.55	6165.89	21892.7	35957.3
2018	3308.35	367164	804.683	321899	85138.5	8312.73	3296.44	9463.92	1945.18	7892.61	9278.29	1473.19	1522.46	198.923	506.495	672.417	1978.48	804.008	33380.9	16578.8	9840.68	6922.49	20334.3	33026.5
2019	3912.13	351900	400	295100	103500	7775	3567	10942	2253	7431	8816.99	2226.92	658.555	91.5105	190.07	692.626	2144.26	1096.3	33465	15828	8700.32	6364	19101.6	32160.3
